# Supplementary material for: Revitalizing Trimethoprim/Sulfamethoxazole via Nanotechnology for Improved Pharmacokinetics and Antibacterial Efficacy
Source: Antibiotics (Basel). 2026 Mar 10;15(3):283. doi: 10.3390/antibiotics15030283 (PMC13024217; doi:10.3390/antibiotics15030283)
Supplement: Supplementary file 1 [file antibiotics-15-00283-s001.zip]

Archive with 1 entries (1 files):
- antibiotics-4142631-supplementary.pdf
